# Supplementary material for: Psychometric properties of ability to contribute measurements as a domain of functional ability of older persons: a COSMIN systematic review
Source: Age Ageing. 2023 Oct 30;52(Suppl 4):iv138–48. doi: 10.1093/ageing/afad099 (PMC10615053; doi:10.1093/ageing/afad099)
Supplement: aa-23-0316-File004_afad099 [file aa-23-0316-file004_afad099.xlsx]

## Sheet: Studies via databases
World Health Organization: Measurement of Healthy Ageing. Psychometric properties of ability to contribute measurements as a domain of functional ability of older persons: a COSMIN systematic review. SUPPLEMENTARY DATA Appendix 2. List of included and excluded studies
	Database	Artice ID	Title	Authors	Journal	Publication Year	DOI	Studies included	Studies excluded (reasons)
1	PubMed	1	Development of resilience scale for older adults	Li YT, Ow YSY.	Aging Ment Health	2022	10.1080/13607863.2020.1861212	0	No items related to any of the subdomains of ability to contribute
2	PubMed	5	Volunteering transitions and change in quality of life among older adults: A mixed methods research	Cattagni Kleiner A, Henchoz Y, Fustinoni S, Seematter-Bagnoud L.	Arch Gerontol Geriatr	2022	10.1016/j.archger.2021.104556. Epub 2021 Oct 13.	0	No instrument related to any of the subdomains of ability to contribute
3	PubMed	7	The revised index for social engagement (RISE) in long-term care facilities: reliability and validity in Japan	Tsuchiya-Ito R, Naruse T, Ishibashi T, Ikegami N.	Psychogeriatrics	2022	10.1111/psyg.12789	0	No items related to any of the subdomains of ability to contribute
4	PubMed	8	Identifying the specific associations between participation in social activities and healthy lifestyle behaviours in older adults	Abe T, Seino S, Tomine Y, Nishi M, Hata T, Shinkai S, Fujiwara Y, Kitamura A.	Maturitas	2022	10.1016/j.maturitas.2021.10.003	0	No instrument related to any of the subdomains of ability to contribute
5	PubMed	15	Volunteering among Older Lesbian and Gay Adults: Associations with Mental, Physical and Social Well-Being	Lyons A, Alba B, Waling A, Minichiello V, Hughes M, Fredriksen-Goldsen KI, Edmonds S, Blanchard M, Irlam C.	J Aging Health	2021	10.1177/0898264320952910	0	No instrument related to any of the subdomains of ability to contribute
6	PubMed	16	A Tool to Assess Participation in People With COPD: Validation of the Late Life Disability Instrument	O'Hoski S, Kuspinar A, Richardson J, Wald J, Brooks D, Goldstein R, Beauchamp MK.	Chest	2021	10.1016/j.chest.2020.08.2079	0	No instrument related to any of the subdomains of ability to contribute
7	PubMed	18	Instruments to Assess Social Functioning in Individuals with Dementia: A Systematic Review	Grothe J, Schomerus G, Dietzel J, Riedel-Heller S, Röhr S.	J Alzheimers Dis	2021	10.3233/JAD-200762	0	No instrument related to any of the subdomains of ability to contribute
8	PubMed	19	The Resilience Index: A Quantifiable Measure of Brain Health and Risk of Cognitive Impairment and Dementia	Galvin JE, Kleiman MJ, Chrisphonte S, Cohen I, Disla S, Galvin CB, Greenfield KK, Moore C, Rawn S, Riccio ML, Rosenfeld A, Simon J, Walker M, Tolea MI.	J Alzheimers Dis	2021	10.3233/JAD-215077	0	No instrument related to any of the subdomains of ability to contribute
9	PubMed	29	Benefits of volunteering on psychological well-being in older adulthood: evidence from a randomized controlled trial	Jiang D, Warner LM, Chong AM, Li T, Wolff JK, Chou KL.	Aging Ment Health	2021	10.1080/13607863.2020.1711862	0	Articles without referenced instrument
10	PubMed	30	Promoting Self-Advocacy Among Older Adults: Lessons From Boston's Senior Civic Academy	Bui CN, Coyle CE, Freeman A.	J Appl Gerontol	2021	10.1177/0733464820902628	0	No instrument related to any of the subdomains of ability to contribute
11	PubMed	33	The intergenerational project: creating space for play in health care	McGeorge E, James J, Abraham N.	Lancet	2021	10.1016/S0140-6736(21)01103-X	0	No instrument related to any of the subdomains of ability to contribute
12	PubMed	37	Social Engagement and Cognitive Function of Older Adults in Mexico and the United States: How Universal Is the Interdependence in Couples?	Howrey B, Avila JC, Downer B, Wong R.	J Gerontol B Psychol Sci Soc Sci	2021	10.1093/geronb/gbaa025	0	No instrument related to any of the subdomains of ability to contribute
13	PubMed	39	Conscientiousness, Activity Engagement, and Momentary Affect in Oldest-Old Adulthood	Windsor TD, Curtis RG, Gerstorf D, Hoppmann CA, Luszcz MA.	J Gerontol B Psychol Sci Soc Sci	2021	10.1093/geronb/gbaa136	0	No instrument related to any of the subdomains of ability to contribute
14	PubMed	40	Development of a social contact self-efficacy scale for 'third agers' in Japan	Oki M, Tadaka E.	PLoS One	2021	10.1371/journal.pone.0253652	1
15	PubMed	41	A Brief Measure of Life Participation for People with COPD: Validation of the Computer Adaptive Test Version of the Late Life Disability Instrument	O'Hoski S, Richardson J, Kuspinar A, Wald J, Goldstein R, Beauchamp MK.	COPD	2021	10.1080/15412555.2021.1934821	0	No instrument related to any of the subdomains of ability to contribute
16	PubMed	45	Content validation of the Well-being of Older People measure (WOOP)	Hackert MQN, van Exel J, Brouwer WBF.	Health Qual Life Outcomes	2021	10.1186/s12955-021-01834-5	0	No items related to any of the subdomains of ability to contribute
17	PubMed	47	Longitudinal Examination of Leisure-Time Physical Activity (LTPA), Participation, and Social Inclusion Upon Joining a Community-based LTPA Program for Adults With Physical Disabilities	Sweet SN, Shi Z, Rocchi M, Ramsay J, Pagé V, Lamontagne ME, Gainforth HL.	Arch Phys Med Rehabil	2021	10.1016/j.apmr.2021.02.025	0	Articles without referenced instrument
18	PubMed	48	Development of a scale assessing retired older adults' attitudes to volunteering	Dana LM, Jongenelis MI, Jackson B, Newton RU, Pettigrew S.	Australas J Ageing	2021	10.1111/ajag.12907	0	No items related to any of the subdomains of ability to contribute
19	PubMed	49	Older Adults' Attitudes Toward Virtual Volunteering During the COVID-19 Pandemic	Sun PC, Morrow-Howell N, Pawloski E, Helbach A.	J Appl Gerontol	2021	10.1177/07334648211006978	0	No instrument related to any of the subdomains of ability to contribute
20	PubMed	50	Social Engagement and Sleep Quality among Older Adults in Rural China: Is There a Sex Difference?	Wang Y, Li J, Fu P, Jing Z, Zhou C.	J Am Med Dir Assoc	2021	10.1016/j.jamda.2020.11.014	0	No instrument related to any of the subdomains of ability to contribute
21	PubMed	51	Resilience and Social Support-Giving Scales: Conceptual and Empirical Validation	Hawkley L, Wroblewski K, Cagney KA, Waite LJ.	J Gerontol B Psychol Sci Soc Sci	2021	10.1093/geronb/gbab091	0	No items related to any of the subdomains of ability to contribute
22	PubMed	52	Social Health in the National Social Life, Health, and Aging Project	Waite LJ, Duvoisin R, Kotwal AA.	J Gerontol B Psychol Sci Soc Sci	2021	10.1093/geronb/gbab138	0	No instrument related to any of the subdomains of ability to contribute
23	PubMed	53	Older male mentors: Outcomes and perspectives of an intergenerational mentoring program for young adult males with intellectual disability	Mahoney N, Wilson NJ, Buchanan A, Milbourn B, Hoey C, Cordier R.	Health Promot J Austr	2020	10.1002/hpja.250	0	No instrument related to any of the subdomains of ability to contribute
24	PubMed	54	Factors related to preference for participation and degree of commitment in community activities among older adults in Japanese depopulated areas	Ohama E, Fukui S, Fujita J, Okamoto Y, Hashiguchi T.	Health Soc Care Community	2020	10.1111/hsc.12836	0	No instrument related to any of the subdomains of ability to contribute
25	PubMed	58	Socio-economic status, self-rated health and mental health: the mediation effect of social participation on early-late midlife and older adults	Achdut N, Sarid O.	Isr J Health Policy Res	2020	10.1186/s13584-019-0359-8	0	No instrument related to any of the subdomains of ability to contribute
26	PubMed	61	Age-friendliness of living environments from the older person's viewpoint: development of the Age-Friendly Environment Assessment Tool	Garner IW, Holland CA.	Age Ageing	2020	10.1093/ageing/afz146	0	No instrument related to any of the subdomains of ability to contribute
27	PubMed	64	'I am making a difference': Understanding advocacy as a citizenship practice among persons living with dementia	Seetharaman K, Chaudhury H.	J Aging Stud	2020	10.1016/j.jaging.2020.100831	0	No instrument related to any of the subdomains of ability to contribute
28	PubMed	72	Hardly Silent: Exploring Civic Engagement and Participation among a Panel of Adults Ages 85	Rudnik J, Patskanick TR, Miller JB, D'Ambrosio L, Coughlin JF.	J Gerontol Soc Work	2020	10.1080/01634372.2020.1766627	0	No instrument related to any of the subdomains of ability to contribute
29	PubMed	79	Cross-cultural adaptation and psychometric properties of the Brazilian Portuguese version of successful aging scale in community-dwelling older adults	da Silva-Sauer L, Martins-Rodrigues R, de la Torre-Luque A, Fernández-Calvo B.	J Community Psychol	2020	10.1002/jcop.22374	0	Articles without referenced instrument
30	PubMed	80	Psychometric properties of the Italian version of the sense of community responsibility scale	Prati G, Procentese F, Albanesi C, Cicognani E, Fedi A, Gatti F, Mannarini T, Rochira A, Tartaglia S, Boyd N, Nowell B, Gattino S.	J Community Psychol	2020	10.1002/jcop.22366	0	No instrument related to any of the subdomains of ability to contribute
31	PubMed	84	Social participation is an important health behaviour for health and quality of life among chronically ill older Chinese people	Feng Z, Cramm JM, Nieboer AP.	BMC Geriatr	2020	10.1186/s12877-020-01713-6	0	No items related to any of the subdomains of ability to contribute
32	PubMed	88	Active Aging Index in Vietnam Relative to China, South Korea, Taiwan, and 28 European Union Countries	Pham TV, Hsu HC, Zaidi A, Chen YM.	Res Aging	2020	10.1177/0164027520934049	0	Articles without referenced instrument
33	PubMed	89	Volunteer service and positive attitudes toward aging among Chinese older adults: The mediating role of health	Liu Y, Duan Y, Xu L.	Soc Sci Med	2020	10.1016/j.socscimed.2020.113535	0	No instrument related to any of the subdomains of ability to contribute
34	PubMed	91	Becoming a Grandparent and Its Effect on Well-Being: The Role of Order of Transitions, Time, and Gender	Di Gessa G, Bordone V, Arpino B.	J Gerontol B Psychol Sci Soc Sci	2020	10.1093/geronb/gbz135	0	No instrument related to any of the subdomains of ability to contribute
35	PubMed	92	Association between social participation and cognitive function among middle- and old-aged Chinese: A fixed-effects analysis	Zhou Y, Chen Z, Shaw I, Wu X, Liao S, Qi L, Huo L, Liu Y, Wang R.	J Glob Health	2020	10.7189/jogh.10.020801	0	No instrument related to any of the subdomains of ability to contribute
36	PubMed	94	Functional Ability, Participation, and Health-Related Quality of Life After Hip Fracture	Segev-Jacubovski O, Magen H, Maeir A.	OTJR (Thorofare N J)	2019	10.1177/1539449218796845	0	No instrument related to any of the subdomains of ability to contribute
37	PubMed	96	Validation of two PROMIS item banks for measuring social participation in the Dutch general population	Terwee CB, Crins MHP, Boers M, de Vet HCW, Roorda LD.	Qual Life Res	2019	10.1007/s11136-018-1995-0	0	No items related to any of the subdomains of ability to contribute
38	PubMed	97	Job characteristics as risk factors for early retirement due to ill health: The Korean Longitudinal Study of Aging (2006-2014)	Kang MY, Myong JP, Kim HR.	J Occup Health	2019	10.1002/1348-9585.12014	0	No instrument related to any of the subdomains of ability to contribute
39	PubMed	98	Development of a Questionnaire to Evaluate Out-of-Home Participation for People With Dementia	Margot-Cattin I, Kuhne N, Kottorp A, Cutchin M, Öhman A, Nygård L.	Am J Occup Ther	2019	10.5014/ajot.2019.027144	0	No instrument related to any of the subdomains of ability to contribute
40	PubMed	101	Leading a meaningful life at older ages and its relationship with social engagement, prosperity, health, biology, and time use	Steptoe A, Fancourt D.	Proc Natl Acad Sci U S A	2019	10.1073/pnas.1814723116	0	No instrument related to any of the subdomains of ability to contribute
41	PubMed	102	Active Ageing Level and Time Use of Elderly Persons in a Thai Suburban Community	Punyakaew A, Lersilp S, Putthinoi S.	Occup Ther Int	2019	10.1155/2019/7092695	0	Articles without referenced instrument
42	PubMed	106	Social participation following a stroke: an assessment in accordance with the international classification of functioning, disability and health	Silva SM, Corrêa JCF, Pereira GS, Corrêa FI.	Disabil Rehabil	2019	10.1080/09638288.2017.1413428	0	No instrument related to any of the subdomains of ability to contribute
43	PubMed	108	Thriving in older age: A national survey of women in Australia	Hammarberg K, Holton S, Michelmore J, Fisher J, Hickey M.	Maturitas	2019	10.1016/j.maturitas.2019.01.011	0	No instrument related to any of the subdomains of ability to contribute
44	PubMed	111	Social Capital and the Improvement in Functional Ability among Older People in Japan: A Multilevel Survival Analysis Using JAGES Data	Amemiya A, Saito J, Saito M, Takagi D, Haseda M, Tani Y, Kondo K, Kondo N.	Int J Environ Res Public Health	2019	10.3390/ijerph16081310	0	Articles without referenced instrument
45	PubMed	114	Productive aging of Korean older people based on time use	Kim JH.	Soc Sci Med	2019	10.1016/j.socscimed.2018.04.020	0	No instrument related to any of the subdomains of ability to contribute
46	PubMed	115	Well-being and volunteering: Evidence from aging societies in Asia	Huang LH.	Soc Sci Med	2019	10.1016/j.socscimed.2018.09.004	0	No instrument related to any of the subdomains of ability to contribute
47	PubMed	118	What Is Successful Aging? A Psychometric Validation Study of Different Construct Definitions	Kleineidam L, Thoma MV, Maercker A, Bickel H, Mösch E, Hajek A, König HH, Eisele M, Mallon T, Luck T, Röhr S, Weyerer S, Werle J, Pentzek M, Fuchs A, Wiese B, Mamone S, Scherer M, Maier W, Riedel-Heller SG, Wagner M.	Gerontologist	2019	10.1093/geront/gny083	0	No instrument related to any of the subdomains of ability to contribute
48	PubMed	119	Grandparents providing care for grandchildren and employment status of grandparents in South Korea	Kim HJ.	J Women Aging	2018	10.1080/08952841.2016.1259443	0	No instrument related to any of the subdomains of ability to contribute
49	PubMed	120	Social participation among older adults (55+): Results of a survey in the region of South Limburg in the Netherlands	Curvers N, Pavlova M, Hajema K, Groot W, Angeli F.	Health Soc Care Community	2018	10.1111/hsc.12480	0	No instrument related to any of the subdomains of ability to contribute
50	PubMed	121	Geriatric Cooperatives in Southwestern Ontario: A novel way of increasing inter-sectoral partnerships in the care of older adults with responsive behaviours	Gutmanis I, Hillier LM.	Health Soc Care Community	2018	10.1111/hsc.12484	0	No instrument related to any of the subdomains of ability to contribute
51	PubMed	130	Role Participation: A Comparison across Age Groups in a Norwegian General Population Sample	Bonsaksen T.	Occup Ther Int	2018	10.1155/2018/8680915	0	No instrument related to any of the subdomains of ability to contribute
52	PubMed	131	Validation of two scales for measuring participation and perceived stigma in Chinese community-based rehabilitation programs	Chung EY, Lam G.	Health Qual Life Outcomes	2018	10.1186/s12955-018-0938-3	0	No instrument related to any of the subdomains of ability to contribute
53	PubMed	134	Pets, Social Participation, and Aging-in-Place: Findings from the Canadian Longitudinal Study on Aging	Toohey AM, Hewson JA, Adams CL, Rock MJ.	Can J Aging	2018	10.1017/S0714980818000107	0	No instrument related to any of the subdomains of ability to contribute
54	PubMed	135	Social participation and health over the adult life course: Does the association strengthen with age?	Ang S.	Soc Sci Med	2018	10.1016/j.socscimed.2018.03.042	0	No instrument related to any of the subdomains of ability to contribute
55	PubMed	137	Perceived Control and Social Activity in Midlife and Older Age: A Reciprocal Association? Findings From the German Ageing Survey	Curtis RG, Huxhold O, Windsor TD.	J Gerontol B Psychol Sci Soc Sci	2018	10.1093/geronb/gbw070	0	No instrument related to any of the subdomains of ability to contribute
56	PubMed	141	Assessment of multiple constructs of social integration for older adults living in nursing homes	Leedahl SN, Sellon A, Chapin RK.	J Gerontol Soc Work	2018	10.1080/01634372.2018.1451938	0	No instrument related to any of the subdomains of ability to contribute
57	PubMed	146	Association between social participation and incident risk of functional disability in elderly Japanese: The Ohsaki Cohort 2006	Otsuka T, Tomata Y, Zhang S, Sugiyama K, Tanji F, Sugawara Y, Tsuji I.	J Psychosom Res	2018	10.1016/j.jpsychores.2018.05.004	0	No instrument related to any of the subdomains of ability to contribute
58	PubMed	154	Psychometric properties the Iranian version of Older People's Quality Of Life questionnaire (OPQOL)	Nikkhah M, Heravi-Karimooi M, Montazeri A, Rejeh N, Sharif Nia H.	Health Qual Life Outcomes	2018	10.1186/s12955-018-1002-z	1
59	PubMed	164	Caring ability of family caregivers of patients on cancer treatment: associated factors	Coppetti LC, Girardon-Perlini NMO, Andolhe R, Gutiérrez MGR, Dapper SN, Siqueira FD.	Rev Lat Am Enfermagem	2018	10.1590/1518-8345.2824.3048	0	No instrument related to any of the subdomains of ability to contribute
60	PubMed	165	Effects of Participation in Social Activities on Cognitive Function Among Middle-Aged and Older Adults in Korea	Hwang J, Park S, Kim S.	Int J Environ Res Public Health	2018	10.3390/ijerph15102315	0	No instrument related to any of the subdomains of ability to contribute
61	PubMed	168	Tracking Changes in Participation With Participation Measurement Scale in Community-Dwelling Stroke Survivors in Africa	Kossi O, Thonnard JL.	Arch Phys Med Rehabil	2018	10.1016/j.apmr.2018.03.021	0	No instrument related to any of the subdomains of ability to contribute
62	PubMed	177	The differential effects of type and frequency of social participation on IADL declines of older people	Tomioka K, Kurumatani N, Saeki K.	PLoS One	2018	10.1371/journal.pone.0207426	0	No instrument related to any of the subdomains of ability to contribute
63	PubMed	184	Volunteering among First-Generation Asian Ethnic Groups Residing in California	Lee SH, Johnson KJ, Lyu J.	J Cross Cult Gerontol	2018	10.1007/s10823-018-9358-4	0	No instrument related to any of the subdomains of ability to contribute
64	PubMed	192	EVALUATING COMMUNITY ENGAGEMENT IN RESEARCH: QUANTITATIVE MEASURE DEVELOPMENT	Goodman MS, Sanders Thompson VL, Johnson CA, Gennarelli R, Drake BF, Bajwa P, Witherspoon M, Bowen D.	J Community Psychol	2017	10.1002/jcop.21828	0	No instrument related to any of the subdomains of ability to contribute
65	PubMed	193	Social participation predicts cognitive functioning in aging adults over time: comparisons with physical health, depression, and physical activity	Bourassa KJ, Memel M, Woolverton C, Sbarra DA.	Aging Ment Health	2017	10.1080/13607863.2015.1081152	0	No instrument related to any of the subdomains of ability to contribute
66	PubMed	206	Psychometric properties of the Persian version of Social Adaptation Self-evaluation Scale in community-dwelling older adults	Farokhnezhad Afshar P, Foroughan M, Vedadhir A, Ghazi Tabatabaie M.	Clin Interv Aging	2017	10.2147/CIA.S129407	0	Articles without referenced instrument
67	PubMed	208	Capturing the Diversity of Successful Aging: An Operational Definition Based on 16-Year Trajectories of Functioning	Kok AA, Aartsen MJ, Deeg DJ, Huisman M.	Gerontologist	2017	10.1093/geront/gnv127	0	No instrument related to any of the subdomains of ability to contribute
68	PubMed	209	Impact of social capital on depression trajectories of older women in Korea	Park MJ.	Aging Ment Health	2017	10.1080/13607863.2015.1088511	0	No instrument related to any of the subdomains of ability to contribute
69	PubMed	214	The contribution of role satisfaction, meaning in life and work-home conflict to explaining well-being among working grandparents	Kulik L, Shilo-Levin S, Liberman G.	Anxiety Stress Coping	2017	10.1080/10615806.2016.1269322	0	Articles without referenced instrument
70	PubMed	215	Development of an instrument for community-level health related social capital among Japanese older people: The JAGES Project	Saito M, Kondo N, Aida J, Kawachi I, Koyama S, Ojima T, Kondo K.	J Epidemiol	2017	10.1016/j.je.2016.06.005	1
71	PubMed	219	Factors Associated With Volunteering Among Racial/Ethnic Groups: Findings From the California Health Interview Survey	Johnson KJ, Lee SH.	Res Aging	2017	10.1177/0164027515618243	0	No instrument related to any of the subdomains of ability to contribute
72	PubMed	228	The differentiated effects of health on political participation	Couture J, Breux S.	Eur J Public Health	2017	10.1093/eurpub/ckw245	0	No instrument related to any of the subdomains of ability to contribute
73	PubMed	232	Caregiving, volunteering or both? Comparing effects on health and mortality using census-based records from almost 250,000 people aged 65 and over	O'Reilly D, Rosato M, Ferry F, Moriarty J, Leavy G.	Age Ageing	2017	10.1093/ageing/afx017	0	No instrument related to any of the subdomains of ability to contribute
74	PubMed	234	Caregiving and Perceived Generativity: A Positive and Protective Aspect of Providing Care?	Grossman MR, Gruenewald TL.	Clin Gerontol	2017	10.1080/07317115.2017.1317686	0	Articles without referenced instrument
75	PubMed	237	Associations Between Resilience, Community Belonging, and Social Participation Among Community-Dwelling Older Adults: Results From the Eastern Townships Population Health Survey	Levasseur M, Roy M, Michallet B, St-Hilaire F, Maltais D, Généreux M.	Arch Phys Med Rehabil	2017	10.1016/j.apmr.2017.03.025	0	No instrument related to any of the subdomains of ability to contribute
76	PubMed	243	Reasons for living, meaning in life, and suicide ideation: investigating the roles of key positive psychological factors in reducing suicide risk in community-residing older adults	Heisel MJ, Neufeld E, Flett GL.	Aging Ment Health	2016	10.1080/13607863.2015.1078279	0	No instrument related to any of the subdomains of ability to contribute
77	PubMed	248	Generativity does not necessarily satisfy all your needs: Associations among cultural demand for generativity, generative concern, generative action, and need satisfaction in the elderly in four cultures	Hofer J, Busch H, Au A, Poláčková Šolcová I, Tavel P, Wong TT.	Dev Psychol	2016	10.1037/dev0000078	0	No instrument related to any of the subdomains of ability to contribute
78	PubMed	253	The Volunteering-in-Place (VIP) Program: Providing meaningful volunteer activity to residents in assisted living with mild cognitive impairment	Klinedinst NJ, Resnick B.	Geriatr Nurs	2016	10.1016/j.gerinurse.2016.02.012	0	No instrument related to any of the subdomains of ability to contribute
79	PubMed	257	Attachment to Life: Psychometric Analyses of the Valuation of Life Scale and Differences Among Older Adults	Gitlin LN, Parisi J, Huang J, Winter L, Roth DL.	Gerontologist	2016	10.1093/geront/gnv696	0	No items related to any of the subdomains of ability to contribute
80	PubMed	258	Providing emotional support to others, self-esteem, and self-rated health	Krause N.	Arch Gerontol Geriatr	2016	10.1016/j.archger.2016.03.014	0	No instrument related to any of the subdomains of ability to contribute
81	PubMed	259	Does Volunteering Experience Influence Advance Care Planning in Old Age?	Shen HW, Khosla N.	J Gerontol Soc Work	2016	10.1080/01634372.2016.1230567	0	No instrument related to any of the subdomains of ability to contribute
82	PubMed	267	Volunteering Is Associated with Lower Risk of Cognitive Impairment	Infurna FJ, Okun MA, Grimm KJ.	J Am Geriatr Soc	2016	10.1111/jgs.14398	0	No instrument related to any of the subdomains of ability to contribute
83	PubMed	270	Development of a new multidimensional individual and interpersonal resilience measure for older adults	Martin AS, Distelberg B, Palmer BW, Jeste DV.	Aging Ment Health	2015	10.1080/13607863.2014.909383	0	Articles without referenced instrument
84	PubMed	280	Developing and validating a measure of community capacity: Why volunteers make the best neighbours	Lovell SA, Gray AR, Boucher SE.	Soc Sci Med	2015	10.1016/j.socscimed.2014.09.049	1
85	PubMed	282	The role of emotion regulation on social participation following stroke	Cooper CL, Phillips LH, Johnston M, Whyte M, MacLeod MJ.	Br J Clin Psychol	2015	10.1111/bjc.12068	0	Articles without referenced instrument
86	PubMed	284	The Correlation of Social Support and Social Participation of Older Adults in Bandar Abbas, Iran	Amirkhosravi N, Adib-Hajbaghery M, Lotfi MS, Hosseinian M.	J Gerontol Nurs	2015	10.3928/00989134-20150325-02	0	Articles without referenced instrument
87	PubMed	289	Development of a Vitality Scan related to workers' sustainable employability: a study assessing its internal consistency and construct validity	Brouwers LA, Engels JA, Heerkens YF, van der Beek AJ.	BMC Public Health	2015	10.1186/s12889-015-1894-z	0	No instrument related to any of the subdomains of ability to contribute
88	PubMed	293	Eating Alone as Social Disengagement is Strongly Associated With Depressive Symptoms in Japanese Community-Dwelling Older Adults	Kuroda A, Tanaka T, Hirano H, Ohara Y, Kikutani T, Furuya H, Obuchi SP, Kawai H, Ishii S, Akishita M, Tsuji T, Iijima K.	J Am Med Dir Assoc	2015	10.1016/j.jamda.2015.01.078	0	No instrument related to any of the subdomains of ability to contribute
89	PubMed	305	Development of a Social Activities Scale for Community-Dwelling Older Women Requiring Support in Japan: A Preliminary Study	Hirano M, Kawahara K, Saeki K.	Public Health Nurs	2015	10.1111/phn.12161	1
90	PubMed	317	Social activity, cognitive decline and dementia risk: a 20-year prospective cohort study	Marioni RE, Proust-Lima C, Amieva H, Brayne C, Matthews FE, Dartigues JF, Jacqmin-Gadda H.	BMC Public Health	2015	10.1186/s12889-015-2426-6	0	No instrument related to any of the subdomains of ability to contribute
91	PubMed	319	An investigation into the temporal scaling of community participation measurement	Livingston NA, Hargrove T, Greiman L, Myers A, Ipsen C, Ravesloot C.	Rehabil Psychol	2015	10.1037/rep0000062	0	No instrument related to any of the subdomains of ability to contribute
92	PubMed	329	Effects of the Change in Working Status on the Health of Older People in Japan	Minami U, Nishi M, Fukaya T, Hasebe M, Nonaka K, Koike T, Suzuki H, Murayama Y, Uchida H, Fujiwara Y.	PLoS One	2015	10.1371/journal.pone.0144069	0	No instrument related to any of the subdomains of ability to contribute
93	PubMed	330	Participation in Complex and Social Everyday Activities Six Years after Stroke: Predictors for Return to Pre-Stroke Level	Singam A, Ytterberg C, Tham K, von Koch L.	PLoS One	2015	10.1371/journal.pone.0144344	0	No instrument related to any of the subdomains of ability to contribute
94	PubMed	333	Does productive role occupancy prevent depression among older rural Chinese adults? A latent difference score analysis	Hsiao HY, Xu L, Chi I, Silverstein M.	Aging Ment Health	2014	10.1080/13607863.2013.771614	0	No instrument related to any of the subdomains of ability to contribute
95	PubMed	334	Gender differences of social interactions and their effects on subjective well-being among Japanese elders	Okabayashi H, Hougham GW.	Aging Ment Health	2014	10.1080/13607863.2013.788997	0	No instrument related to any of the subdomains of ability to contribute
96	PubMed	335	Modification of the Assessment of Life Habits (LIFE-Hm) to consider personalized satisfaction with participation in activities and roles: results from a construct validity study with older adults	Roy-Bouthot K, Filiatrault P, Caron C, Gagnon M, Prémont S, Levasseur M.	Disabil Rehabil	2014	10.3109/09638288.2013.814721	0	Articles without referenced instrument
97	PubMed	336	Predicting participation restriction in community-dwelling older men: the Concord Health and Ageing in Men Project	Fairhall N, Sherrington C, Cameron ID, Blyth F, Naganathan V, Clemson L, Le Couteur D, Handelsman DJ, Waite L, Cumming RG.	Age Ageing	2014	10.1093/ageing/aft111	0	No instrument related to any of the subdomains of ability to contribute
98	PubMed	338	An examination of social support influences on participation for older adults with chronic health conditions	Hand C, Law M, McColl MA, Hanna S, Elliott S.	Disabil Rehabil	2014	10.3109/09638288.2013.845258	0	Articles without referenced instrument
99	PubMed	339	Volunteering and depressive symptoms among residents in a continuing care retirement community	Klinedinst NJ, Resnick B.	J Gerontol Soc Work	2014	10.1080/01634372.2013.867294	0	Articles without referenced instrument
100	PubMed	346	Work Ability Index (WAI) and its health-related determinants among Iranian farmers working in small farm enterprises	Rostamabadi A, Mazloumi A, Rahimi Foroushani A.	J Occup Health	2014	10.1539/joh.13-0171-OA	0	Articles without referenced instrument
101	PubMed	349	Age Management and Sustainable Careers for the Improvement of the Quality of Ageing at Work	Marcaletti F.	Stud Health Technol Inform	2014		0	No instrument related to any of the subdomains of ability to contribute
102	PubMed	357	Ageism and social integration of older adults in their neighborhoods in Israel	Vitman A, Iecovich E, Alfasi N.	Gerontologist	2014	10.1093/geront/gnt008	0	No instrument related to any of the subdomains of ability to contribute
103	PubMed	358	Benefits of having friends in older ages: differential effects of informal social activities on well-being in middle-aged and older adults	Huxhold O, Miche M, Schüz B.	J Gerontol B Psychol Sci Soc Sci	2014	10.1093/geronb/gbt029	0	No instrument related to any of the subdomains of ability to contribute
104	PubMed	364	The work and social adjustment scale: reliability, sensitivity and value	Zahra D, Qureshi A, Henley W, Taylor R, Quinn C, Pooler J, Hardy G, Newbold A, Byng R.	Int J Psychiatry Clin Pract	2014	10.3109/13651501.2014.894072	0	No instrument related to any of the subdomains of ability to contribute
105	PubMed	368	Social participation and the prevention of functional disability in older Japanese: the JAGES cohort study	Kanamori S, Kai Y, Aida J, Kondo K, Kawachi I, Hirai H, Shirai K, Ishikawa Y, Suzuki K; JAGES Group.	PLoS One	2014	10.1371/journal.pone.0099638	0	No instrument related to any of the subdomains of ability to contribute
106	PubMed	370	Grandparents caring for grandchildren in China and Korea: findings from CHARLS and KLoSA	Ko PC, Hank K.	J Gerontol B Psychol Sci Soc Sci	2014	10.1093/geronb/gbt129	0	No instrument related to any of the subdomains of ability to contribute
107	PubMed	384	Participation in productive activities and health outcomes among older adults in urban China	Li Y, Xu L, Chi I, Guo P.	Gerontologist	2014	10.1093/geront/gnt106	0	No instrument related to any of the subdomains of ability to contribute
108	PubMed	387	Communicative participation restrictions in multiple sclerosis: associated variables and correlation with social functioning	Yorkston KM, Baylor C, Amtmann D.	J Commun Disord	2014	10.1016/j.jcomdis.2014.05.005	0	No instrument related to any of the subdomains of ability to contribute
109	PubMed	390	Effect of fall-related concerns on physical, mental, and social function in community-dwelling older adults: a prospective cohort study	van der Meulen E, Zijlstra GA, Ambergen T, Kempen GI.	J Am Geriatr Soc	2014	10.1111/jgs.13083	0	No instrument related to any of the subdomains of ability to contribute
110	PubMed	392	Older and (emotionally) smarter? Emotional intelligence as a mediator in the relationship between age and emotional labor strategies in service employees	Sliter M, Chen Y, Withrow S, Sliter K.	Exp Aging Res	2013	10.1080/0361073X.2013.808105	0	No instrument related to any of the subdomains of ability to contribute
111	PubMed	393	Volunteerism and positive aging in Hong Kong: a cultural perspective	Chong AM, Rochelle TL, Liu S.	Int J Aging Hum Dev	2013	10.2190/AG.77.3.c	0	Articles without referenced instrument
112	PubMed	397	Social role participation and the life course in healthy adults and individuals with osteoarthritis: are we overlooking the impact on the middle-aged?	Gignac MA, Backman CL, Davis AM, Lacaille D, Cao X, Badley EM.	Soc Sci Med	2013	10.1016/j.socscimed.2012.12.013	0	No instrument related to any of the subdomains of ability to contribute
113	PubMed	398	The role of social participation and walking in depression among older adults: results from the VoisiNuAge study	Julien D, Gauvin L, Richard L, Kestens Y, Payette H.	Can J Aging	2013	10.1017/S071498081300007X	0	Articles without referenced instrument
114	PubMed	400	Primary- and secondary-level organizational predictors of work ability	Palermo J, Fuller-Tyszkiewicz M, Walker A, Appannah A.	J Occup Health Psychol	2013	10.1037/a0031818	0	No instrument related to any of the subdomains of ability to contribute
115	PubMed	402	Developing a Danish version of the "Impact on Participation and Autonomy Questionnaire"	Ghaziani E, Krogh AG, Lund H.	Scand J Occup Ther	2013	10.3109/11038128.2012.737370	1
116	PubMed	403	Does informal support influence social participation of fractured elderly people?	Ekström H, Dahlin Ivanoff S, Elmståhl S.	Arch Gerontol Geriatr	2013	10.1016/j.archger.2012.11.010	0	Articles without referenced instrument
117	PubMed	406	A prospective study of volunteerism and hypertension risk in older adults	Sneed RS, Cohen S.	Psychol Aging	2013	10.1037/a0032718	0	No instrument related to any of the subdomains of ability to contribute
118	PubMed	411	Dose-response relationships between physical activity, social participation, and health-related quality of life in colorectal cancer survivors	Thraen-Borowski KM, Trentham-Dietz A, Edwards DF, Koltyn KF, Colbert LH.	J Cancer Surviv	2013	10.1007/s11764-013-0277-7	0	No instrument related to any of the subdomains of ability to contribute
119	PubMed	413	Differentiated effects of social participation components on suicidal ideation across age groups in South Korea	Ra CK, Cho Y.	BMC Public Health	2013	10.1186/1471-2458-13-890	0	No instrument related to any of the subdomains of ability to contribute
120	PubMed	415	Evaluation of the Social Participation Questionnaire in adult patients with depressive symptoms using Rasch analysis	Densley K, Davidson S, Gunn JM.	Qual Life Res	2013	10.1007/s11136-013-0354-4	0	Articles without referenced instrument
121	PubMed	417	Volunteer transitions and physical and psychological health among older adults in Taiwan	Li YP, Chen YM, Chen CH.	J Gerontol B Psychol Sci Soc Sci	2013	10.1093/geronb/gbt098	0	No instrument related to any of the subdomains of ability to contribute
122	PubMed	419	Effects of work participation, intergenerational transfers and savings on life satisfaction of older Malaysians	Ng ST, Hamid TA.	Australas J Ageing	2013	10.1111/j.1741-6612.2012.00619.x	0	Articles without referenced instrument
123	PubMed	423	High work ability in the scientific activity of older and experienced academics	Kristjuhan U, Taidre E.	Work	2012	10.3233/WOR-2012-0175-313	0	No instrument related to any of the subdomains of ability to contribute
124	PubMed	425	Work ability index (WAI) and its association with psychosocial factors in one of the petrochemical industries in Iran	Mazloumi A, Rostamabadi A, Nasl Saraji G, Rahimi Foroushani A.	J Occup Health	2012	10.1539/joh.11-0150-oa	0	Articles without referenced instrument
125	PubMed	426	Development and structural validation of a shortened version of the Participation Scale	Stevelink SA, Hoekstra T, Nardi SM, van der Zee CH, Banstola N, Premkumar R, Nicholls PG, van Brakel WH.	Disabil Rehabil	2012	10.3109/09638288.2012.656793	1
126	PubMed	428	Availability, use, and cultivation of support networks as predictors of the well-being of middle-aged and older Chinese: a panel study	Chong AM, Cheung CK, Woo J, Kwan AY.	ScientificWorldJournal	2012	10.1100/2012/978036	0	No instrument related to any of the subdomains of ability to contribute
127	PubMed	429	Grandparenting and psychosocial health among older Chileans: a longitudinal analysis	Grundy EM, Albala C, Allen E, Dangour AD, Elbourne D, Uauy R.	Aging Ment Health	2012	10.1080/13607863.2012.692766	0	No instrument related to any of the subdomains of ability to contribute
128	PubMed	431	Measuring the value of older people's production: a diary study	Sahlen KG, Löfgren C, Brodin H, Dahlgren L, Lindholm L.	BMC Health Serv Res	2012	10.1186/1472-6963-12-4	0	No instrument related to any of the subdomains of ability to contribute
129	PubMed	432	Social participation and maintaining recommended waist circumference: prospective evidence from the English Longitudinal Study of Aging	Kouvonen A, Swift JA, Stafford M, Cox T, Vahtera J, Väänänen A, Heponiemi T, De Vogli R, Griffiths A, Kivimäki M.	J Aging Health	2012	10.1177/0898264311421960	0	No instrument related to any of the subdomains of ability to contribute
130	PubMed	434	Individual variability and environmental characteristics influence older adults' abilities to manage everyday technology	Malinowsky C, Almkvist O, Nygård L, Kottorp A.	Int Psychogeriatr	2012	10.1017/S1041610211002092	0	No instrument related to any of the subdomains of ability to contribute
131	PubMed	435	Volunteering and subjective well-being in midlife and older adults: the role of supportive social networks	Pilkington PD, Windsor TD, Crisp DA.	J Gerontol B Psychol Sci Soc Sci	2012	10.1093/geronb/gbr154	0	No instrument related to any of the subdomains of ability to contribute
132	PubMed	437	Network social capital, social participation, and physical inactivity in an urban adult population	Legh-Jones H, Moore S.	Soc Sci Med	2012	10.1016/j.socscimed.2012.01.005	0	No instrument related to any of the subdomains of ability to contribute
133	PubMed	438	Participation in voluntary organizations and volunteer work as a compensation for the absence of work or partnership? Evidence from two German samples of younger and older adults	Pavlova MK, Silbereisen RK.	J Gerontol B Psychol Sci Soc Sci	2012	10.1093/geronb/gbs051	0	No instrument related to any of the subdomains of ability to contribute
134	PubMed	439	Social participation, interpersonal trust, and health: a study of 65- and 75-year-olds in western Finland	Nyqvist F, Nygård M, Jakobsson G.	Scand J Public Health	2012	10.1177/1403494812453887	0	No instrument related to any of the subdomains of ability to contribute
135	PubMed	441	Concurrent and prospective relationships between social engagement and personality traits in older adulthood	Lodi-Smith J, Roberts BW.	Psychol Aging	2012	10.1037/a0027044	0	Articles without referenced instrument
136	PubMed	443	Providing support to relatives and friends managing both chronic physical illness and depression: the views of a national sample of U.S. adults	Janevic MR, Rosland AM, Wiitala W, Connell CM, Piette JD.	Patient Educ Couns	2012	10.1016/j.pec.2012.05.009	0	No instrument related to any of the subdomains of ability to contribute
137	PubMed	444	Intensity of grandparent caregiving and life satisfaction among rural Chinese older adults: a longitudinal study using latent difference score analysis	Xu L, Wu B, Chi I, Hsiao HY.	Fam Community Health	2012	10.1097/FCH.0b013e31826665d0	0	No instrument related to any of the subdomains of ability to contribute
138	PubMed	446	Time use, role participation and life satisfaction of older people: impact of driving status	Liddle J, Gustafsson L, Bartlett H, McKenna K.	Aust Occup Ther J	2012	10.1111/j.1440-1630.2011.00956.x	0	Articles without referenced instrument
139	PubMed	447	Social participation and the health and well-being of Canadian seniors	Gilmour H.	Health Rep	2012		0	No instrument related to any of the subdomains of ability to contribute
140	Embase	E148	Development and Evaluation of the Eight-Item Caregiver Self-Efficacy Scale (CSES-8)	Ritter PL, Sheth K, Stewart AL, Gallagher-Thompson D, Lorig K.	The Gerontologist	2022	https://doi.org/10.1093/geront/gnaa174	0	No instrument related to any of the subdomains of ability to contribute
141	Embase	E248	Community Participation and Subjective Well-Being of Older Adults: The Roles of Sense of Community and Neuroticism	Chen L, Zhang Z.	Int J Environ Res Public Healt	2022	https://doi.org/10.3390/ijerph19063261	0	Articles without referenced instrument
142	Embase	E261	Solitary Prosociality in Later Life: An Experience Sampling Study	Mann AS, Boeder J, Tse DC, Graham L, Nakamura J.	Research on Aging	2022	10.1177/01640275211062124	0	No instrument related to any of the subdomains of ability to contribute
143	Embase	E468	Does Retirement Change What Individuals Value in Life? Results from a Three-Year Panel Study	Grünwald O, Damman M, Henkens K.	J Gerontol B Psychol Sci Soc Sci	2022	10.1093/geronb/gbac014	0	Questions or instruments not aviable/ not included
144	Embase	E731	Measuring activity engagement in old age: An exploratory factor analysis	Marr C, Vaportzis E, Niechcial MA, Dewar M, Gow AJ.	PloS one	2021	10.1371/journal.pone.0260996.	0	Articles without referenced instrument
145	Embase	E732	Being Social May Be Purposeful in Older Adulthood: A Measurement Burst Design	Pfund GN, Hofer M, Allemand M, Hill PL.	Am J Geriatr Psychiatry	2022	10.1016/j.jagp.2021.11.009.	0	No instrument related to any of the subdomains of ability to contribute
146	Embase	E811	Age-differentiated leadership and healthy aging at work: Evidence from the early stages of the COVID-19 pandemic	Koziel RJ, Friedrich JC, Rudolph CW, Zacher H.	Int J Environ Res Public Health	2021	10.3390/ijerph182312509.	0	No instrument related to any of the subdomains of ability to contribute
147	Embase	E1135	A peer intervention reduces loneliness and improves social well-being in low-income older adults: A mixed-methods study	Kotwal AA, Fuller SM, Myers JJ, Hill D, Tha SH, Smith AK, M Perissinotto C.	J Am Geriatr Soc	2021	10.1111/jgs.17450	0	No instrument related to any of the subdomains of ability to contribute
148	Embase	E1805	Grit and successful aging in older adults	Rhodes E, Giovannetti T.	Aging & Mental Health	2021	10.1080/13607863.2021.1919990	0	No instrument related to any of the subdomains of ability to contribute
149	Embase	E2275	Resilience in Bereaved Caregivers of Persons With Dementia	Jensen EJ, Supiano KP, Luptak M, Anderson T, Beynon C.	J Gerontol Nurs	2020	10.3928/00989134-20191022-02	0	No instrument related to any of the subdomains of ability to contribute
150	Embase	E2467	The Differential Impact of Retirement on Informal Caregiving, Volunteering, and Grandparenting: Results of a 3-Year Panel Study	Grünwald O, Damman M, Henkens K.	J Gerontol B Psychol Sci Soc Sci	2021	10.1093/geronb/gbaa221	1
151	Embase	E2977	Positive Aging: The Impact of a Community Wellbeing and Resilience Program	Bartholomaeus JD, Van Agteren JEM, Iasiello MP, Jarden A, Kelly D.	Clin Gerontol	2019	10.1080/07317115.2018.1561582	0	Articles without referenced instrument
152	Embase	E2992	Conscientiousness, Activity Engagement, and Momentary Affect in Oldest-Old Adulthood	Windsor TD, Curtis RG, Gerstorf D, Hoppmann CA, Luszcz MA.	J Gerontol B Psychol Sci Soc Sci	2021	10.1093/geronb/gbaa13	0	No items related to any of the subdomains of ability to contribute
153	Embase	E5180	What do self-efficacy items measure? Examining the discriminant content validity of self-efficacy items	Burrell AMG, Allan JL, Williams DM, Johnston M.	Br J Health Psychol	2018	10.1111/bjhp.12306	0	Questions or instruments not aviable/ not included
154	Embase	E5341	Contextual Factors for Aging Well: Creating Socially Engaging Spaces Through the Use of Deliberative Dialogues	Canham SL, Fang ML, Battersby L, Woolrych R, Sixsmith J, Ren TH, Sixsmith A.	Gerontologist	2018	10.1093/geront/gnx121	0	No instrument related to any of the subdomains of ability to contribute
155	Embase	E5748	Social support, social strain, sleep quality, and actigraphic sleep characteristics: evidence from a national survey of US adults	Chung J.	Sleep health	2017	http://dx.doi.org/10.1016/j.sleh.2016.10.003	0	No instrument related to any of the subdomains of ability to contribute
156	Embase	E5905	Association between the older adults’ social relationships and functional status in Japan	Watanabe K., Tanaka E., Watanabe T., Chen W., Wu B., Ito S., Okumura R., Anme T.	Geriatrics and Gerontology International	2017	http://dx.doi.org/10.1111/ggi.12909	0	No instrument related to any of the subdomains of ability to contribute
157	Embase	E6263	Evaluating the validity of the Work Role Functioning Questionnaire (Canadian French version) using classical test theory and item response theory	Hong Q.N., Coutu M.-F., Berbiche D.	Work (Reading, Mass.)	2017	http://dx.doi.org/10.3233/WOR-172585	1
158	Embase	E6293	Measuring Participation After Stroke in Africa: Development of the Participation Measurement Scale	Kossi O., Nindorera F., Batcho C.S., Adoukonou T., Penta M., Thonnard J.-L.	Archives of Physical Medicine and Rehabilitation	2018	http://dx.doi.org/10.1016/j.apmr.2017.10.004	0	No instrument related to any of the subdomains of ability to contribute
159	Embase	E6406	The contribution of role satisfaction, meaning in life and work-home conflict to explaining well-being among working grandparents	Kulik L., Shilo-Levin S., Liberman G.	Anxiety, stress, and coping	2017	http://dx.doi.org/10.1080/10615806.2016.1269322	0	No instrument related to any of the subdomains of ability to contribute
160	Embase	E6892	Predictive validity of the Work Ability Index and its individual items in the general population	Lundin A., Leijon O., Vaez M., Hallgren M., Torgén M.	Scandinavian journal of public health	2017	http://dx.doi.org/10.1177/1403494817702759	0	Studies with dupicate instruments
161	Embase	E7136	Associations Among Religiousness and Community Volunteerism in National Random Samples of American Adults	Haggard M.C., Kang L.L., Rowatt W.C., Shen M.J.	Journal of prevention & intervention in the community	2015	http://dx.doi.org/10.1080/10852352.2014.973277	0	No instrument related to any of the subdomains of ability to contribute
162	Embase	E7186	Health and participation problems in older adults with long-term disability	Hilberink S.R., van der Slot W.M.A., Klem M.	Disability and Health Journal	2017	http://dx.doi.org/10.1016/j.dhjo.2016.12.004	0	No instrument related to any of the subdomains of ability to contribute
163	Embase	E7398	Improving measures of work-related physical functioning	McDonough C.M., Ni P., Peterik K., Marfeo E.E., Marino M.E., Meterko M., Rasch E.K., Brandt D.E., Jette A.M., Chan L.	Quality of Life Research	2017	http://dx.doi.org/10.1007/s11136-016-1477-1	0	No instrument related to any of the subdomains of ability to contribute
164	Embase	E7402	Association Between Social Participation and 3-Year Change in Instrumental Activities of Daily Living in Community-Dwelling Elderly Adults	Tomioka K., Kurumatani N., Hosoi H.	Journal of the American Geriatrics Society	2017	http://dx.doi.org/10.1111/jgs.14447	0	No instrument related to any of the subdomains of ability to contribute
165	Embase	E7424	Optimizing social participation in community-dwelling older adults through the use of behavioral coping strategies	Provencher V., Desrosiers J., Demers L., Carmichael P.-H.	Disability and rehabilitation	2016	http://dx.doi.org/10.3109/09638288.2015.1070297	0	Articles without referenced instrument
166	Embase	E7611	Association between social participation and hypertension among older people in Japan: The JAGES Study	Yazawa A., Inoue Y., Fujiwara T., Stickley A., Shirai K., Amemiya A., Kondo N., Watanabe C., Kondo K.	Hypertension Research	2016	http://dx.doi.org/10.1038/hr.2016.78	0	Articles without referenced instrument
167	Embase	E8224	Personalized citizen assistance for social participation (APIC): A promising intervention for increasing mobility, accomplishment of social activities and frequency of leisure activities in older adults having disabilities	Levasseur M., Lefebvre H., Levert M.-J., Lacasse-Bédard J., Desrosiers J., Therriault P.-Y., Tourigny A., Couturier Y., Carbonneau H.	Archives of Gerontology and Geriatrics	2016	http://dx.doi.org/10.1016/j.archger.2016.01.001	0	Articles without referenced instrument
168	Embase	E8884	Does productive role occupancy prevent depression among older rural Chinese adults? A latent difference score analysis	Hsiao H.-Y., Xu L., Chi I., Silverstein M.	Aging & mental health	2014	http://dx.doi.org/10.1080/13607863.2013.771614	0	Articles without referenced instrument
169	Embase	E9089	Testing the psychometric properties of the Participation Scale in Eastern Nepal	Stevelink S.A., Terwee C.B., Banstola N., van Brakel W.H.	Quality of life research : an international journal of quality of life aspects of treatment, care and rehabilitation	2013	http://dx.doi.org/10.1007/s11136-012-0116-8	0	Studies with dupicate instruments
170	Embase	E9101	Criterion validity, reliability and clinical responsiveness of the CareConnections Functional Index	Hoekstra C.J., Deppeler D.A., Rutt R.A.	Physiotherapy theory and practice	2014	http://dx.doi.org/10.3109/09593985.2014.898352	0	No instrument related to any of the subdomains of ability to contribute
171	Embase	E9484	The contribution of work engagement to self-perceived health, work ability, and sickness absence beyond health behaviors and work-related factors	Rongen A., Robroek S.J.W., Schaufeli W., Burdorf A.	Journal of Occupational and Environmental Medicine	2014	http://dx.doi.org/10.1097/JOM.0000000000000196	0	Articles without referenced instrument
172	Embase	E9692	Experimental investigation of intergenerational interaction and older adults' generativity	Tabuchi M., Miura A.	Shinrigaku Kenkyu	2014	http://dx.doi.org/10.4992/jjpsy.84.632	0	No instrument related to any of the subdomains of ability to contribute
173	Embase	E9808	The validation of a social functioning questionnaire in an African postconflict context	Verduin F., Scholte W.F., Rutayisire T., Busschers W.B., Stronks K.	Transcultural Psychiatry	2014	http://dx.doi.org/10.1177/1363461513504812	1
174	Embase	E10905	The Mental Representation of Social Connections: Generalizability Extended to Beijing Adults	Hawkley L.C., Gu Y., Luo Y.-J., Cacioppo J.T.	PLoS ONE	2012	http://dx.doi.org/10.1371/journal.pone.0044065	0	No instrument related to any of the subdomains of ability to contribute
175	Embase	E10929	Farm elders define health as the ability to work	Reed D.B., Rayens M.K., Conley C.K., Westneat S., Adkins S.M.	Workplace Health and Safety	2012	http://dx.doi.org/10.3928/21650799-20120716-49	0	No instrument related to any of the subdomains of ability to contribute
176	Embase	E11025	Testing the Short and Screener versions of the Social Adjustment Scale - Self-report (SAS-SR)	Gameroff M.J., Wickramaratne P., Weissman M.M.	International Journal of Methods in Psychiatric Research	2012	http://dx.doi.org/10.1002/mpr.358	0	No items related to any of the subdomains of ability to contribute
177	Embase	E11338	The sense of coherence (SOC) as an important determinant of life satisfaction, based on own research, and exemplified by the students of University of the Third Age (U3A)	Zielińska-Wieczkowska H., Ciemnoczołowski W., Kedziora-Kornatowska K., Muszalik M.	Archives of Gerontology and Geriatrics	2012	http://dx.doi.org/10.1016/j.archger.2011.03.008	0	No instrument related to any of the subdomains of ability to contribute
178	PsycINFO	13	Development of resilience scale for older adults. [References].	Li YT, Ow YSY.	Aging & Mental Health	2022	10.1080/13607863.2020.1861212	0	No instrument related to any of the subdomains of ability to contribute
179	PsycINFO	17	Leisure in late life: Patterns of participation and relationship with health.	Agahi N	Dissertation Abstracts International: Section B: The Sciences and Engineering	2008	None	0	No instrument related to any of the subdomains of ability to contribute
180	PsycINFO	19	The relations among physical indicators, cognitive status, community participation, and depression of the frail male elderly in Taiwan.	Lin HC, Chang SF, Chen YH.	Am J Mens Health	2020	10.1177/1557988320974462	0	No instrument related to any of the subdomains of ability to contribute
181	PsycINFO	20	Active Aging Index in Vietnam relative to China, South Korea, Taiwan, and 28 European Union countries.	Pham TV, Hsu HC, Zaidi A, Chen YM.	Res Aging	2020	10.1177/0164027520934049	0	No instrument related to any of the subdomains of ability to contribute
182	PsycINFO	26	Validation of the perceived social support questionnaire for a multi-ethnic population of Chilean older adults.	Gallardo-Peralta LP, Sanchez-Iglesias I, Saiz Galdos J, Lopez de Roda AB, Sanchez-Moreno E	Revista Iberoamericana de Diagnostico y Evaluacion Psicologica	2021	None	0	No instrument related to any of the subdomains of ability to contribute
183	PsycINFO	29	Spanish transcultural adaptation of the Activity Card Sort.	Alegre-Muelas C, Alegre-Ayala J, Huertas-Hoyas E, Martínez-Piédrola M, Pérez-Corrales J, Máximo-Bocanegra N, Sánchez-Camarero C, Pérez-de-Heredia-Torres M.	Occup Ther Int	2019	10.1155/2019/4175184	0	No instrument related to any of the subdomains of ability to contribute
184	PsycINFO	33	Grandparent caregivers' resilience: Stress, support, and coping predict life satisfaction.	Mendoza AN, Fruhauf CA, MacPhee D.	Int J Aging Hum Dev	2020	10.1177/0091415019843459	0	No instrument related to any of the subdomains of ability to contribute
185	PsycINFO	42	Relationships of volunteer characteristics, nonprofit leadership styles, and older adult volunteer retention.	Leveque L.	Dissertation Abstracts International: Section B: The Sciences and Engineering	2020	None	0	No instrument related to any of the subdomains of ability to contribute
186	PsycINFO	52	Participation in intergenerational Service-Learning benefits older adults: A brief report.	June A, Andreoletti C.	Gerontol Geriatr Edu	2020	10.1080/02701960.2018.1457529	0	Articles without referenced instrument
187	PsycINFO	59	Influence of Lifestyle Redesign on health, social participation, leisure, and mobility of older French-Canadians.	Levasseur M, Filiatrault J, Larivière N, Trépanier J, Lévesque MH, Beaudry M, Parisien M, Provencher V, Couturier Y, Champoux N, Corriveau H, Carbonneau H, Sirois F.	Am J Occup Ther	2019	10.5014/ajot.2019.031732	0	Articles without referenced instrument
188	PsycINFO	60	Grandparents as the primary care providers for their grandchildren: A cross-cultural comparison of Chinese and U.S. Samples.	Wang CD, Hayslip B Jr, Sun Q, Zhu W.	Int J Aging Hum Dev	2019	10.1177/0091415018824722	0	No instrument related to any of the subdomains of ability to contribute
189	PsycINFO	66	Grandparenting and self-rated health among older Korean women.	Choi SW, Zhang Z.	Res Aging	2018	10.1177/0164027518766419	0	No instrument related to any of the subdomains of ability to contribute
190	PsycINFO	76	The impact of caring for grandchildren on grandparents' physical health outcomes: The role of intergenerational support.	Zhou J, Mao W, Lee Y, Chi I.	Res Aging	2017	10.1177/0164027515623332	0	No instrument related to any of the subdomains of ability to contribute
191	PsycINFO	77	The utility of the family empowerment scale with custodial grandmothers.	Hayslip B Jr, Smith GC, Montoro-Rodriguez J, Streider FH, Merchant W.	J Appl Gerontol	2017	10.1177/0733464815608492	0	No instrument related to any of the subdomains of ability to contribute
192	PsycINFO	79	Volunteering is associated with lower risk of cognitive impairment.	Infurna FJ, Okun MA, Grimm KJ.	J Am Geriatr Soc	2016	10.1111/jgs.14398	1
193	PsycINFO	83	Social engagement and health: Findings from the 2013 Survey of the Shanghai Elderly Life and Opinion.	Zhang W, Feng Q, Liu L, Zhen Z.	Int J Aging Hum Dev	2015	10.1177/0091415015603173	1
194	PsycINFO	96	What makes new grandparents satisfied with their lives?	Ben Shlomo S.	Stress Health	2014	10.1002/smi.2492	0	No instrument related to any of the subdomains of ability to contribute
195	PsycINFO	101	Impact of caring for grandchildren on the health of grandparents in Taiwan.	Ku LJ, Stearns SC, Van Houtven CH, Lee SY, Dilworth-Anderson P, Konrad TR.	J Gerontol B Psychol Sci Soc Sci	2013	10.1093/geronb/gbt090.	0	No instrument related to any of the subdomains of ability to contribute
196	PsycINFO	104	Does social participation improve self-rated health in the older population? A quasi-experimental intervention study. [	Ichida Y, Hirai H, Kondo K, Kawachi I, Takeda T, Endo H	Soc Sci Med	2013	10.1016/j.socscimed.2013.05.006	0	No instrument related to any of the subdomains of ability to contribute
197	PsycINFO	106	Grandparent-grandchild family capital and self-rated health of older rural Chinese adults: The role of the grandparent-parent relationship.	Lou VW, Lu N, Xu L, Chi I.	J Gerontol B Psychol Sci Soc Sci	2013	10.1093/geronb/gbt040.	0	No instrument related to any of the subdomains of ability to contribute
198	PsycINFO	108	What influences life satisfaction in old age? Representative study for home health care and custodial support in German-speaking Switzerland.	Bennett J, Riedel M.	Z Gerontol Geriatr	2013	10.1007/s00391-012-0457-5	0	No instrument related to any of the subdomains of ability to contribute
199	PsycINFO	110	Justifications for caregiving in White, Asian American, and Native Hawaiian grandparents raising grandchildren.	Yancura LA.	J Gerontol B Psychol Sci Soc Sc	2013	10.1093/geronb/gbs098.	0	No instrument related to any of the subdomains of ability to contribute
200	PsycINFO	112	Grandparenting and psychosocial health among older Chileans: A longitudinal analysis.	Grundy EM, Albala C, Allen E, Dangour AD, Elbourne D, Uauy R.	Aging Ment Health	2012	10.1080/13607863.2012.692766	0	No instrument related to any of the subdomains of ability to contribute
201	PsycINFO	115	Network social capital, social participation, and physical inactivity in an urban adult population.	Legh-Jones H, Moore S.	Soc Sci Med	2012	10.1016/j.socscimed.2012.01.005	0	No instrument related to any of the subdomains of ability to contribute
202	PsycINFO	116	The Chinese Inventory of Psychosocial Balance short-form questionnaire for the older adults: Validity and reliability study.	Chen PY, Ho WC, Lo C, Yeh TP.	Front Psychol	2022	10.3389/fpsyg.2022.799967	0	No instrument related to any of the subdomains of ability to contribute
203	PsycINFO	117	Examining the psychometric properties of the Integrative Hope Scale's English translation in a mixed-diagnostic community health sample.	Warlick CA, Poquiz J, Huffman JM, Armstrong A, Krieshok TS, Frey BB, Templin JL, Kerr BA, Moffitt-Carney K, DeLong L, Schellenger B, Nelson J.	Psychiatr Rehabil J	2021	10.1037/prj0000503	0	No instrument related to any of the subdomains of ability to contribute
204	PsycINFO	118	Do strengths converge into virtues? An item-, virtue-, and scale-level analysis of the Italian values in Action Inventory of Strengths-120.	Feraco T, Casali N, Meneghetti C.	J Pers Assess	2022	10.1080/00223891.2021.1934481	0	No instrument related to any of the subdomains of ability to contribute

## Sheet: Studies via other methods
World Health Organization: Measurement of Healthy Ageing. Psychometric properties of ability to contribute measurements as a domain of functional ability of older persons: a COSMIN systematic review. SUPPLEMENTARY DATA Appendix 2. List of included and excluded studies
	Artice ID	Title	Authors	Journal	Publication Year	DOI	Studies included	Studies excluded (reasons)
1	N1	For the benefit of others: Generativity and meaning in life in the elderly in four cultures.	Hofer, J., Busch, H., Au, A., Poláčková Šolcová, I., Tavel, P., & Tsien Wong, T.	Psychology and aging	2014	https://doi.org/10.1037/a0037762	0	Studies with duplicate instruments
2	N2	Development of a new resilience scale: the Connor-Davidson Resilience Scale (CD-RISC). Depress Anxiety	Connor, K. M., & Davidson, J. R.	Depression and anxiety	2003	10.1002/da.10113	0	No items related to any of the subdomains of ability to contribute
3	N3	Measuring social isolation in older adults: Development and initial validation of the friendship scale	Hawthorne, G.	Social indicators research	2006	10.1007/s11205-005-7746-y	0	No items related to any of the subdomains of ability to contribute
4	N4	An abbreviated version of the Connor-Davidson Resilience Scale (CD-RISC), the CD-RISC2: psychometric properties and applications in psychopharmacological trials	Vaishnavi, S., Connor, K., & Davidson, J. R	Psychiatry research	2007	10.1016/j.psychres.2007.01.006	0	No items related to any of the subdomains of ability to contribute
5	N5	A brief manual of the successful aging (SAS)	Reker, G. T.	None	2009	10.13140/2.1.4238.720	0	No items related to any of the subdomains of ability to contribute
6	N7	Active ageing index 2012. Concept, methodology and final results	Zaidi A, Gasior K, Hofmarcher MM, Lelkes O, Marin B, Rodrigues R, Schmidt A, Vanhuysse P, Zolyomi E.	None	2013	None	0	No items related to any of the subdomains of ability to contribute
7	N7(BIS)	Active ageing index 2012. Concept, methodology and final results	Zaidi A, Gasior K, Hofmarcher MM, Lelkes O, Marin B, Rodrigues R, Schmidt A, Vanhuysse P, Zolyomi E.	None	2013	None	0	Duplicate articles
8	N8	Development of an instrument for community-level health related social capital among Japanese older people: The JAGES Project.	Saito, M., Kondo, N., Aida, J., Kawachi, I., Koyama, S., Ojima, T., & Kondo, K.	Journal of epidemiology	2017	http://dx.doi.org/10.1016/j.je.2016.06.005	0	Studies with duplicate instruments
9	N9	Development and validation of a social functioning scale, the Social Adaptation Self-evaluation Scale	Bosc, M., Dubini, A., & Polin, V.	European Neuropsychopharmacology	1997	0.1016/s0924-977x(97)00420-3	0	No items related to any of the subdomains of ability to contribute
10	N10	The Development of Meaning in Life	Battista, J., & Almond, R	Psychiatry	1973	10.1080/00332747.1973.11023774	0	No items related to any of the subdomains of ability to contribute
11	N11	Generativity among young midlife, and older adults	McAdams, D. P., de St Aubin, E. D., & Logan, R. L.	Psychology and aging	1993	221.10.1037/0022-3514.62.6.1003	1
12	N2(BIS)	Development of a new resilience scale: the Connor-Davidson Resilience Scale (CD-RISC). Depress Anxiety	Connor, K. M., & Davidson, J. R.	Depression and anxiety	2003	10.1002/da.10113	0	Duplicate articles
13	N12	Problems with the sickness impact profile: A theoretically based analysis and a proposal for a new method of implementation and scoring	Pollard, B., & Johnston, M.	Social Science & Medicine	2001	10.1016/S0277-9536(00)00194-5	0	No items related to any of the subdomains of ability to contribute
14	N13	The study of relationship between social participation and quality of life of old people who are member of senior association of Tehran City in 2011	Moradi, S., Fekrazad, H., Mousavi, M. T., & Arshi, M.	Iranian Journal of Ageing	2013	None	0	Article not avaible in English version
15	N14	The LIFE-H: Assessment of the quality of social participation	Noreau, L., Fougeyrollas, P., & Vincent, C.	Technology and disability	2022	10.3233/TAD-2002-14306	1
16	N15	The Keele assessment of participation: a new instrument to measure participation restriction in population studies. Combined qualitative and quantitative examination of its psychometric properties	Wilkie R, Peat G, Thomas E, Hooper H, Croft PR.	Qual Life Res	2005	10.1007/s11136-005-4325-2	1
17	N16	Volunteer Behavior and Factors that Influence Volunteering Among Residents in Continuing Care Retirement Communities	Resnick, B., Klinedinst, J., Dorsey, S., Holtzman, L., & Abuelhiga, L. S.	Journal of Housing For the Elderly	2013	https://doi.org/10.1080/02763893.2012.754820	1
18	N17	Test–retest reliability of the Work Ability Index questionnaire	de Zwart BC, Frings-Dresen MH, van Duivenbooden JC.	Occup Med (Lond)	2002	10.1093/occmed/52.4.177	1
19	N18	Sustained helping without obligation: Motivation, longevity of service, and perceived attitude change among AIDS volunteers	Omoto AM, Snyder M.	J Pers Soc Psychol.	1995	10.1037//0022-3514.68.4.671	0	No items related to any of the subdomains of ability to contribute
20	N19	Valued Activities of Everyday Life Among the Very Old	Lefrancois R, Leclerc G, Dubé M, Hamel S, Gaulin P	Adaptation & Aging	2001	10.1300/ J016v25n03_02	0	Questions or instruments not avaible/ not included
21	N20	Epidemiology of participation: an Australian community study.	Baum F, Bush R, Modra C, Murray Ch, Cox E, Alexander K , Potter R.	J Epidemiol Community Health	2000	10.1136/jech.54.6.414	0	No items related to any of the subdomains of ability to contribute
22	N20(BIS)	Epidemiology of participation: an Australian community study.	Baum F, Bush R, Modra C, Murray Ch, Cox E, Alexander K , Potter R.	J Epidemiol Community Health	2000	10.1136/jech.54.6.414	0	Duplicate articles
23	N21	The Measurement of Life Satisfaction.	Neugarten BL, Havighurst RJ, Tobin SS.	Journal of Gerontology	1961	https://doi.org/10.1093/geronj/16.2.134	0	No items related to any of the subdomains of ability to contribute
24	N17(BIS)	Test–retest reliability of the Work Ability Index questionnaire	de Zwart BC, Frings-Dresen MH, van Duivenbooden JC.	Occup Med (Lond)	2002	10.1093/occmed/52.4.177	0	Duplicate articles
25	N22	Measurement of family involvement: A cross-national study of managers	Misra S, Ghosh R, Kanungo RN.	Journal of Cross-Cultural Psychology	1990	https://doi.org/10.1177/0022022190212006	0	No items related to any of the subdomains of ability to contribute
26	N23	The role checklist: Development and empirical assessment of reliability.	Oakley, F., Kielhofner, G., Barres, R. & Klinger Reichler, R.	Occupational Therapy Journal of Researc	1986	https://doi.org/10.1177/153944928600600303	0	No items related to any of the subdomains of ability to contribute
27	N248	Community Participation and SubjectiveWellbeing: Mediating Roles of Basic Psychological Needs among Chinese Retirees	Chen, L., & Zhang, Z.	Frontiers in Psychology	2021	10.3389/fpsyg.2021.743897	1
28	N731	Assessing Adult Leisure Activities: An Extension of a Self-Report Activity Questionnaire	Jopp, D. S., & Hertzog, C.	Psychological assessment	2010	10.1037/a0017662	0	No items related to any of the subdomains of ability to contribute
29	N2977.1	The PERMA-Profiler: A brief multidimensional measure of flourishing	Butler, J., & Kern, M. L.	International Journal of Wellbeing	2016	doi:10.5502/ijw.v6i3.526	0	No items related to any of the subdomains of ability to contribute
30	N2977.2	Distinguishing optimism from neuroticism (and trait anxiety, self-mastery, and self-esteem): A reevaluation of the life orientation test	Scheier, M. F., Carver, C. S., & Bridges, M. W.	Journal of Personality and Social Psychology	1994	10.1037/0022-3514.67.6.1063	0	No items related to any of the subdomains of ability to contribute
31	N2977.3	The brief resilience scale: Assessing the ability to bounce back.	Smith, B. W., Dalen, J., Wiggins, K., Tooley, E.,Christopher, P., & Bernard, J.	International Journal of Behavioral Medicine	2008	10.1080/10705500802222972	0	No items related to any of the subdomains of ability to contribute
32	N7424	Optimizing social participation in community-dwelling older adults through the use of behavioral coping strategies	Provencher, V., Desrosiers, J., Demers, L., & Carmichael, P. H.	Disability and rehabilitation	2016	10.3109/09638288.2015.1070297.	0	Studies with duplicate instruments
33	N7611	Association between social participation and hypertension among older people in Japan: The JAGES Study	Yazawa A, Inoue Y, Fujiwara T, Stickley A, Shirai K, Amemiya A, Kondo N, Watanabe C, Kondo K	Hypertens Res	2016	10.1038/hr.2016.78.	0	Studies with duplicate instruments
34	N8224	Personalized citizen assistance for social participation (APIC): A promising intervention for increasing mobility, accomplishment of social activities and frequency of leisure activities in older adults having disabilities	Levasseur M, Lefebvre H, Levert MJ, Lacasse-Bédard J, Desrosiers J, Therriault PY, Tourigny A, Couturier Y, Carbonneau H.	Arch Gerontol Geriatr	2016	10.1016/j.archger.2016.01.001	0	Studies with duplicate instruments
35	N8884	Does productive role occupancy prevent depression among older rural Chinese adults? A latent difference score analysis	Hsiao, H. Y., Xu, L., Chi, I., & Silverstein, M.	Aging & Mental Health	2014	10.1080/13607863.2013.771614	0	No items related to any of the subdomains of ability to contribute
36	N9484	The contribution of work engagement to self-perceived health, work ability, and sickness absence beyond health behaviors and work-related factors	Rongen, A., Robroek, S. J. W., Schaufeli, W., & Burdorf, A.	J Occup Environ Med	2014	10.1097/JOM.0000000000000196	0	Studies with duplicate instruments
37	52 BIS	Participation in intergenerational Service-Learning benefits older adults: A brief report.	June A, Andreoletti C.	Gerontol Geriatr Educ	2020	10.1080/02701960.2018.1457529	0	Studies with duplicate instruments
38	59 BIS	Staying connected: neighbourhood correlates of social participation among older adults living in an urban environment in Montreal, Quebec.	Richard L, Gauvin L, Gosselin C, Laforest S.	Health Promot Int	2009	10.1093/heapro/dan039	1
